# Supplementary material for: Identifying Genetic Variants and Metabolites Associated with Rapid Estimated Glomerular Filtration Rate Decline in Korea Based on Genome–Metabolomic Integrative Analysis
Source: Metabolites. 2022 Nov 19;12(11):1139. doi: 10.3390/metabo12111139 (PMC9695695; doi:10.3390/metabo12111139)
Supplement: Supplementary file 1 [file metabolites-12-01139-s001.zip]

Archive with 1 entries (1 files):
- metabolites-2022380-supplementary.pdf
